# Supplementary material for: Investigating the impact of reference assembly choice on genomic analyses in a cattle breed
Source: BMC Genomics. 2021 May 19;22:363. doi: 10.1186/s12864-021-07554-w (PMC8132449; doi:10.1186/s12864-021-07554-w)
Supplement: Supplementary file 1 — Additional file 1 Table S1: BSW cattle IDs. Accession IDs of the 161 bovine samples used for our study. [file 12864_2021_7554_MOESM1_ESM.xlsx]

## Sheet: Title_page
Title page
Title	Investigating the impact of reference assembly choice on genomic analyses in a cattle breed
Authors	Audald Lloret-Villas, Meenu Bhati, Naveen Kumar Kadri, Ruedi Fries and Hubert Pausch

## Sheet: Supplementary_file_1_table_S1
SAMEA5159792
SAMEA5159791
SAMEA5159788
SAMEA5159783
SAMEA5159785
SAMEA5159799
SAMEA5159787
SAMEA5159761
SAMEA5159782
SAMEA5159775
SAMEA5159786
SAMEA5159784
SAMEA5159798
SAMEA5159781
SAMEA5159780
SAMEA5159797
SAMEA5159769
SAMEA5159778
SAMEA5159771
SAMEA5159779
SAMEA5159772
SAMEA5159773
SAMEA5159793
SAMEA5159770
SAMEA4644727
SAMEA4644728
SAMEA4644765
SAMEA4644766
SAMEA4644769
SAMEA19314418
SAMEA19315168
SAMEA4644754
SAMEA4644755
SAMEA4644756
SAMEA4644735
SAMEA4644757
SAMEA4644739
SAMEA4644741
SAMEA4644742
SAMEA4644758
SAMEA4644743
SAMEA4644762
SAMEA4644763
SAMEA6163199
SAMEA6272095
SAMEA6272096
SAMEA6272098
SAMEA6272099
SAMEA6272104
SAMEA6272105
SAMEA6272106
SAMEA6272108
SAMEA6272111
SAMEA6272116
SAMEA5159861
SAMEA5159863
SAMEA5159864
SAMEA5159865
SAMEA5159866
SAMEA5159867
SAMEA5159868
SAMEA5159869
SAMEA5159870
SAMEA5159871
SAMEA5159872
SAMEA5159873
SAMEA5159874
SAMEA5159875
SAMEA5159885
SAMEA6163175
SAMEA6163176
SAMEA6163177
SAMEA6163180
SAMEA6163182
SAMEA6163185
SAMEA6163186
SAMEA6163187
SAMEA6163188
SAMEA6163189
SAMEA6163190
SAMEA6163191
SAMEA6163192
SAMEA6163193
SAMEA6163194
SAMEA6163195
SAMEA19847668
SAMEA32997418
SAMEA32981668
SAMEA5714976
SAMEA5415485
SAMEA5159847
SAMEA32982418
SAMEA5415486
SAMEA5564716
SAMEA5415489
SAMEA5714979
SAMEA5159853
SAMEA5415488
SAMEA5714971
SAMEA32980918
SAMEA7573623
SAMEA7573624
SAMEA7573625
SAMEA7573627
SAMEA7573628
SAMEA7573631
SAMEA7573632
SAMEA7573633
SAMEA7573635
SAMEA7573636
SAMEA7573637
SAMEA7573639
SAMEA7573640
SAMEA7573642
SAMEA7573645
SAMEA7573646
SAMEA7573647
SAMEA7573649
SAMEA7573549
SAMEA7573551
SAMEA7573553
SAMEA7573554
SAMEA7573555
SAMEA7573556
SAMEA7573559
SAMEA7573560
SAMEA7573561
SAMEA7573562
SAMEA7573564
SAMEA7573565
SAMEA7573567
SAMEA7573570
SAMEA7573571
SAMEA7573573
SAMEA7573578
SAMEA7573583
SAMEA7573587
SAMEA7573588
SAMEA7573589
SAMEA7573591
SAMEA7573592
SAMEA7573593
SAMEA7573597
SAMEA7573599
SAMEA7573604
SAMEA7573607
SAMEA7573608
SAMEA7573610
SAMEA7573614
SAMEA7573616
SAMEA7573617
SAMEA7573539
SAMEA7573540
SAMEA7573541
SAMEA7573542
SAMEA7573543
SAMEA7573544
SAMEA7573545
SAMEA7573546
SAMEA7573547
SAMEA7573548
