# Supplementary material for: Investigating the impact of reference assembly choice on genomic analyses in a cattle breed
Source: BMC Genomics. 2021 May 19;22:363. doi: 10.1186/s12864-021-07554-w (PMC8132449; doi:10.1186/s12864-021-07554-w)
Supplement: Supplementary file 2 — Additional file 2 Table S2: Number of mapped reads contained in the original files but not considered for our study. Number of reads mapped to sexual chromosomes and to unplaced contigs for both assemblies. Low quality mapping includes the number of reads filtered out when considering only uniquely mapped properly paired reads with a mapping quality threshold of 10. Sample-wise mean and standard deviation can be found between parentheses. The length of the sexual chromosomes and unplaced contigs is also included. [file 12864_2021_7554_MOESM2_ESM.xlsx]

## Sheet: Sheet1
	ARS-UCD1.2		UOA_Angus_1
	Million reads	Length - Mb	Million reads	Length - Mb
Chromosome X	1,805	139	1,649	139
Chromosome Y	374	43	432	16
Unplaced contigs	8,127	87	8,603	97
Sexual chromosomes and unplaced contigs	10,321 (64 ± 38)		10,684 (66 ± 39)
Low quality mapping	5,084 (32 ± 20)		5,099 (32 ± 20)
