# Supplementary material for: Investigating the impact of reference assembly choice on genomic analyses in a cattle breed
Source: BMC Genomics. 2021 May 19;22:363. doi: 10.1186/s12864-021-07554-w (PMC8132449; doi:10.1186/s12864-021-07554-w)
Supplement: Supplementary file 3 — Additional file 3 Table S3: Number of variants during the different filtering steps: from original variants to high-quality and non-fixed variants. Original variants are considered as the raw variants retrieved from GATK. Low quality variants are discarded during hard-filtering and fixed variants are identified when the minor allele count (MAC) is set to 1 in VCFtools. The percentage of variants to the original variants before hard-filtering are in parentheses. [file 12864_2021_7554_MOESM3_ESM.xlsx]

## Sheet: Sheet1
	ARS-UCD1.2	UOA_Angus_1
Variants before hard-filtering	24,760,861	24,557,291
SNPs before hard-filtering	21,529,068	21,385,798
INDELs before hard-filtering	3,231,793	3,171,493
Variants discarded by hard-filtering	2,016,344 (8.14)	1,997,616 (8.13)
SNPs discarded by hard-filtering	1,789,081 (8.31)	1,762,677 (8.24)
INDELs discarded by hard-filtering	227,263 (7.03)	234,939 (7.41)
Total number of fixed variants after hard-filtering and imputation	256,256 (1.03)	269,770 (1.10)
Total number of fixed SNPs after hard-filtering and imputation	182,948 (0.85)	176,473 (0.82)
Total number of fixed INDELs after hard-filtering and imputation	73,308 (2.27)	93,297 (2.94)
Fixed variants for the alternate after hard-filtering and imputation	81,674 (0.33)	104,217 (0.42)
Fixed SNPs for the alternate after hard-filtering and imputation	72,121 (0.33)	75,342 (0.35)
Fixed INDELs for the alternate after hard-filtering and imputation	9,553 (0.30)	28,875 (0.91)
High-quality and non-fixed variants	22,488,261 (90.82)	22,289,905 (90.77)
High-quality and non-fixed SNPs	19,557,039 (90.84)	19,446,648 (90.93)
High-quality and non-fixed INDELs	2,931,222 (90.70)	2,843,257 (89.65)
