# Supplementary material for: Investigating the impact of reference assembly choice on genomic analyses in a cattle breed
Source: BMC Genomics. 2021 May 19;22:363. doi: 10.1186/s12864-021-07554-w (PMC8132449; doi:10.1186/s12864-021-07554-w)
Supplement: Supplementary file 6 — Additional file 6 Table S4: Density of high-quality and non-fixed variants per Kb along the autosomal genome. Unlike Table 3 in the main text, densities are calculated here when chromosome 12 is not considered. [file 12864_2021_7554_MOESM6_ESM.xlsx]

## Sheet: Sheet1
	ARS-UCD1.2	UOA_Angus_1
High-quality and non-fixed variants per Kb	8.99	8.89
High-quality and non-fixed SNPs per Kb	7.82	7.76
High-quality and non-fixed INDELs per Kb	1.17	1.13
