# Supplementary material for: Investigating the impact of reference assembly choice on genomic analyses in a cattle breed
Source: BMC Genomics. 2021 May 19;22:363. doi: 10.1186/s12864-021-07554-w (PMC8132449; doi:10.1186/s12864-021-07554-w)
Supplement: Supplementary file 7 — Additional file 7 Table S5: Number and percentage of multiallelic variants. Percentage of multiallelic variants is obtained from the division of multiallelic variants to non-fixed high-quality variants. Multiallelic variants are identified when the ‘-min-alleles 2 –max-alleles 2‘ flag is set in VCFtools. Alleles not in Hardy-Weinberg proportions are the number of variants with P-value below the threshold of 10-8 when testing for Hardy-Weinberg proportions with PLINK. Percentages are between parentheses. [file 12864_2021_7554_MOESM7_ESM.xlsx]

## Sheet: Sheet1
	ARS-UCD1.2	UOA_Angus_1
Multiallelic variants (%)	848,100 (3.78)	857,206 (3.83)
Multiallelic SNPs (%)	256,545 (1.32)	264,980 (1.34)
Multiallelic Indels (%)	591,555 (20.21)	592,226 (20.90)
Alleles not in HWE (%)	218,734 (0.97)	243,408 (1.09)
