# Supplementary material for: Investigating the impact of reference assembly choice on genomic analyses in a cattle breed
Source: BMC Genomics. 2021 May 19;22:363. doi: 10.1186/s12864-021-07554-w (PMC8132449; doi:10.1186/s12864-021-07554-w)
Supplement: Supplementary file 9 — Additional file 9 Table S6: Summary of the annotated sequence ontology classes of SNPs and INDELs. SO terms are described by Ensembl. Total number of high-quality and non-fixed annotated SNPs and INDELs for both assemblies that were annotated using the release 101 annotation files with VEP tool. [file 12864_2021_7554_MOESM9_ESM.xlsx]

## Sheet: Sheet1
	ARS-UCD1.2		UOA_Angus_1
	SNPs	InDels	SNPs	InDels
intergenic_variant	11,638,948	1,711,642	9,711,869	1,389,027
intron_variant	6,255,771	970,043	8,019,897	1,203,207
upstream_gene_variant	716,481	116,312	693,951	109,258
downstream_gene_variant	611,296	99,692	592,550	92,575
synonymous_variant	117,628	0	122,781	0
missense_variant	86,634	0	99,773	0
3_prime_UTR_variant	69,582	14,052	121,959	24,291
5_prime_UTR_variant	25,688	4,641	27,838	4,999
non_coding_transcript_exon_variant	18,579	2,279	37,976	5,540
splice_region_variant	13,598	2,667	14,553	2,884
stop_gained	1,466	218	1,911	288
splice_donor_variant	506	291	525	298
splice_acceptor_variant	345	292	395	292
start_lost	271	20	319	14
stop_lost	155	11	218	15
stop_retained_variant	86	3	90	7
non_coding_transcript_variant	4	4	17	12
coding_sequence_variant	1	63	26	42
frameshift_variant	0	6,289	0	7,435
inframe_deletion	0	1,761	0	1,972
inframe_insertion	0	850	0	985
protein_altering_variant	0	87	0	107
transcript_ablation	0	5	0	6
start_retained_variant	0	0	0	3
Total	19,557,039	2,931,222	19,446,648	2,843,257
