# Supplementary material for: Investigating the impact of reference assembly choice on genomic analyses in a cattle breed
Source: BMC Genomics. 2021 May 19;22:363. doi: 10.1186/s12864-021-07554-w (PMC8132449; doi:10.1186/s12864-021-07554-w)
Supplement: Supplementary file 10 — Additional file 10 Table S7: Candidate selection signatures detected using ARS-UCD1.2 as reference. Genomic coordinates, CLR values, P-values and encompassed genes for 40 candidate selection signatures. [file 12864_2021_7554_MOESM10_ESM.txt]

Chr	Start_bin	End_bin	LR	p_value	Gene_id	Gene_name
1	11909358	11949363	307.87	0.0006832907281	.	.
2	61732510	61752514	443.46	0.0005627100114	ENSBTAG00000013302	R3HDM1
2	61812528	61832531	236.53	0.0007636778726	ENSBTAG00000026842,ENSBTAG00000043334	U6,ZRANB3
2	73795136	73815140	195.91	0.0008922973038	.	.
2	118664905	118684908	200.92	0.000860142446	ENSBTAG00000017855	ITM2C
2	119305044	119325048	237.48	0.0007476004437	.	.
5	4422441	4442444	172.15	0.0009807231628	.	.
5	15464355	15484358	181.43	0.0009405295905	ENSBTAG00000026966	RASSF9
5	18484879	18864943	654.65	0.0004421292947	.	.
5	18884948	18904950	174.97	0.0009646457339	.	.
5	39248477	39288483	332.4	0.0006511358704	ENSBTAG00000012624	PDZRN4
5	46269694	46289697	207.54	0.0008279875882	.	.
5	76054857	76074859	167.74	0.001012878021	.	.
6	36965109	37025116	801.44	0.0004260518658	.	.
6	37045120	38025251	4063.6	1.60774289e-05	.,ENSBTAG00000005932,ENSBTAG00000005932,ENSBTAG00000005989,ENSBTAG00000019441,ENSBTAG00000005932,ENSBTAG00000021582,ENSBTAG00000005989,ENSBTAG00000011973,ENSBTAG00000021582,ENSBTAG00000021582,ENSBTAG00000021582,ENSBTAG00000046561,ENSBTAG00000046561	.,DCAF16,NCAPG,FAM184B,FAM184B,LAP3,MED28,FAM184B,NCAPG,LAP3,LCORL,LCORL,NCAPG,NCAPG
6	38045255	38065256	243.55	0.0007315230148	.	.
6	38665338	38685340	197.61	0.0008762198749	.	.
6	38705344	38725346	372.06	0.000627019727	.	.
6	47946592	47966594	274.62	0.0007074068715	.	.
6	48086611	48106613	187.2	0.0009244521616	.	.
6	82531263	82571267	175.2	0.0009566070194	.	.
7	87913975	87973987	361.87	0.0006350584415	ENSBTAG00000050706	lncRNA
7	93715212	93735215	227.64	0.0007797553015	ENSBTAG00000003144	KIAA0825
10	9412209	9492226	379.34	0.0006189810126	ENSBTAG00000007371	SCAMP1
10	19254433	19274437	189.97	0.0009164134472	ENSBTAG00000012981	HEXA
10	19294442	19314446	236.89	0.0007556391582	ENSBTAG00000012981,ENSBTAG00000025814	HEXA,TMEM202
10	70426000	70446003	202.99	0.0008440650171	ENSBTAG00000020880,ENSBTAG00000053337	ARMH4,pseudogene
11	98935806	98995813	220.33	0.0007958327304	ENSBTAG00000015436,ENSBTAG00000015436,ENSBTAG00000025612,ENSBTAG00000025612,ENSBTAG00000030117	SLC27A4,SLC27A4,URM1,URM1,bta-mir-219-1
11	99075826	99095828	205.11	0.0008360263027	ENSBTAG00000030566	GLE1
13	11522254	11542255	546.23	0.0004742841525	ENSBTAG00000040490	CCDC3
13	11622267	11642268	173.93	0.0009726844483	.	.
13	11662272	11682273	282.1	0.0006913294426	ENSBTAG00000008650	CAMK1D
13	11762285	11822291	602.97	0.0004582067236	ENSBTAG00000008650	CAMK1D
13	11862298	11922304	846.99	0.0004180131513	ENSBTAG00000008650,ENSBTAG00000008650,ENSBTAG00000050894	CAMK1D,CAMK1D,protein_coding
13	11962310	12022317	1372.63	0.000393897008	ENSBTAG00000008650,ENSBTAG00000008650,ENSBTAG00000045070	CAMK1D,CAMK1D,snRNA
14	40641384	40681396	224.91	0.000787794016	.	.
14	40701404	40721410	196.43	0.0008842585894	.	.
16	24027957	24047962	382.96	0.0006109422981	ENSBTAG00000010460	MARK1
21	32563431	32583436	170.14	0.0009968005916	ENSBTAG00000020441	HMG20A
22	3010076	3030083	180.02	0.000948568305	.	.
