# Supplementary material for: Investigating the impact of reference assembly choice on genomic analyses in a cattle breed
Source: BMC Genomics. 2021 May 19;22:363. doi: 10.1186/s12864-021-07554-w (PMC8132449; doi:10.1186/s12864-021-07554-w)
Supplement: Supplementary file 11 — Additional file 11 Table S8: Candidate selection signatures detected using UOA_Angus_1 as reference. Genomic coordinates, CLR values, P-values and encompassed genes for 33 candidate selection signatures. [file 12864_2021_7554_MOESM11_ESM.txt]

Chr	Start_bin	End_bin	LR	p_value	Gene_id	Gene_name
1	137438317	137478322	311.92	0.0008184897648	.	.
2	17663600	17743615	841.63	0.000421400671	.,ENSBIXG00000019970,ENSBIXG00000019990,ENSBIXG00000019990	.,protein_coding
2	17763620	17783623	522.31	0.000567270134	ENSBIXG00000019970,ENSBIXG00000019990	protein_coding
2	26365305	26405312	812.12	0.0004376083891	.	.
2	78575535	78595538	250.21	0.0009562553688	.	.
3	13562358	13582360	272.74	0.0008995283554	ENSBIXG00000026575	lncRNA
3	22823888	22863893	403.23	0.0007455550333	ENSBIXG00000024473,ENSBIXG00000024473,ENSBIXG00000024475	CHD1L,CHD1L,U6
3	72712126	72812141	556.98	0.0005186469797	.	.
4	114410784	114430787	235.77	0.001004878523	ENSBIXG00000005066	DDC
5	18475816	18835845	657.1	0.0004700238253	.	.
6	37268147	37288149	671.8	0.0004619199663	.	.
6	37308153	37328155	996.08	0.0004132968119	.	.
6	37348158	38348296	3837.77	1.620771812e-05	.,ENSBIXG00000001446,ENSBIXG00000001446,ENSBIXG00000026400,ENSBIXG00000001472,ENSBIXG00000026394,ENSBIXG00000026395,ENSBIXG00000001479,ENSBIXG00000001479,ENSBIXG00000026394,ENSBIXG00000005517,ENSBIXG00000005517,ENSBIXG00000026395,ENSBIXG00000005517,ENSBIXG00000026400,ENSBIXG00000026394,ENSBIXG00000026417	.,DCAF16,FAM184B,DCAF16,NCAPG,protein_coding,FAM184B,FAM184B,protein_coding,LAP3,LAP3,protein_coding,NCAPG,NCAPG,protein_coding,lncRNA,protein_coding
6	113158688	113178689	420.87	0.000696931879	ENSBIXG00000023411	SORCS2
10	38786770	38826776	403.43	0.0007374511742	.	.
10	38846780	38906790	308.93	0.0008265936239	.	.
11	36244408	36264409	335.29	0.0008022820467	ENSBIXG00000017054	PSME4
11	65707622	65727623	461.66	0.0006321010065	.	.
11	65927646	65947647	334.11	0.0008103859058	ENSBIXG00000006581	lncRNA
11	102031584	102051585	257.41	0.0009238399326	ENSBIXG00000010765	CFAP77
14	41571833	41591836	234.04	0.001012982382	ENSBIXG00000018543	lncRNA
15	46674925	46694930	616.91	0.0004862315435	.	.
15	46714937	46754949	573.34	0.0005024392616	.	.
16	6821274	6841276	264.23	0.0009157360735	.	.
17	1820474	1840478	414.32	0.0007131395971	ENSBIXG00000012569	TLL1
17	1920496	1980508	832.49	0.0004295045301	.,ENSBIXG00000005990,ENSBIXG00000012551	.,lncRNA,protein_coding
22	12289822	12369857	541.3	0.0005267508387	.,ENSBIXG00000009047	.,SCN11A
22	12830060	12890085	526.75	0.000559166275	.,ENSBIXG00000008950	.,protein_coding
24	16032916	16052921	266.1	0.0009076322145	ENSBIXG00000007455	protein_coding
24	25735873	25755878	295.47	0.0008671129192	.	.
25	5462749	5482758	280.81	0.0008914244963	ENSBIXG00000030306	RBFOX1
26	36882914	36922929	246.56	0.0009724630869	.	.
26	37002963	37082996	384.01	0.0007536588924	.,ENSBIXG00000010951	.,lncRNA
